# Supplementary material for: Promoterless Transposon Mutagenesis Drives Solid Cancers via Tumor Suppressor Inactivation
Source: Cancers (Basel). 2021 Jan 9;13(2):225. doi: 10.3390/cancers13020225 (PMC7827284; doi:10.3390/cancers13020225)
Supplement: Supplementary file 1 [file cancers-13-00225-s001.zip]

Archive with 3 entries (3 files):
- cancers-1051638-supple-figs.pdf
- cancers-1051638-supple-note.pdf
- cancers-1051638-supple-table.xlsx
